# Supplementary material for: 3′-UTR Polymorphisms in Thymidylate Synthase with Colorectal Cancer Prevalence and Prognosis
Source: J Pers Med. 2021 Jun 9;11(6):537. doi: 10.3390/jpm11060537 (PMC8228787; doi:10.3390/jpm11060537)
Supplement: Supplementary file 1 [file jpm-11-00537-s001.zip]

Archive with 1 entries (1 files):
- jpm-1218599-supplementary.pdf
